# Supplementary material for: The Lysozyme Inhibitor Thionine Acetate Is Also an Inhibitor of the Soluble Lytic Transglycosylase Slt35 from Escherichia coli
Source: Molecules. 2021 Jul 9;26(14):4189. doi: 10.3390/molecules26144189 (PMC8307938; doi:10.3390/molecules26144189)
Supplement: Supplementary file 1 [file molecules-26-04189-s001.zip]

Archive with 1 entries (1 files):
- molecules-1279085-supplementary.pdf
